# Supplementary material for: Curcumin Derivative CU4c Exhibits HDAC-Inhibitory and Anticancer Activities Against Human Lung Cancer Cells In Vitro and in Mouse Xenograft Models
Source: Pharmaceuticals (Basel). 2025 Jun 26;18(7):960. doi: 10.3390/ph18070960 (PMC12297909; doi:10.3390/ph18070960)
Supplement: Supplementary file 1 [file pharmaceuticals-18-00960-s001.zip]

Archive with 1 entries (1 files):
- pharmaceuticals-3703757-supplementary.pdf
